# Supplementary material for: One-Year Effect of Elexacaftor/Tezacaftor/Ivacaftor Therapy on HbA1c Levels and Insulin Requirement in Patients with Insulin-Dependent Cystic Fibrosis-Related Diabetes: A Retrospective Observational Study
Source: Life (Basel). 2024 Oct 16;14(10):1309. doi: 10.3390/life14101309 (PMC11509452; doi:10.3390/life14101309)
Supplement: Supplementary file 1 [file life-14-01309-s001.zip]

Archive with 1 entries (1 files):
- life-3209268-supplementary.pdf
